# Supplementary material for: Dynamics and Crosstalk between Gut Microbiota, Metabolome, and Fecal Calprotectin in Very Preterm Infants: Insights into Feeding Intolerance
Source: Nutrients. 2023 Nov 20;15(22):4849. doi: 10.3390/nu15224849 (PMC10674500; doi:10.3390/nu15224849)
Supplement: Supplementary file 1 [file nutrients-15-04849-s001.zip]

Archive with 1 entries (1 files):
- nutrients-2698891-supplementary.pdf
